# Supplementary material for: Imipramine and Venlafaxine Differentially Affect Primary Glial Cultures of Prenatally Stressed Rats
Source: Front Pharmacol. 2020 Jan 31;10:1687. doi: 10.3389/fphar.2019.01687 (PMC7006619; doi:10.3389/fphar.2019.01687)
Supplement: Supplementary file 1 [file Table_1.xlsx]

## Sheet: Table 1 - data
Sensorimotor function of pups
Surface righting (s)									Negative geotaxis (% of passed)									Grip strenght (% of passed)
I TRIAL
CONTROL		PRENATAL STRESS			STRESS+IMI		STRESS+VEN		CONTROL		PRENATAL STRESS			STRESS+IMI		STRESS+VEN		CONTROL		PRENATAL STRESS			STRESS+IMI		STRESS+VEN
1.38		3.02			2.03		1.11		1		1			1		1		1		1			1		1
2.76		4.08			1.64		1.38		1		1			1		1		1		1			1		1
1.84		2.92			1.25		1.25		1		1			1		1		1		1			1		1
1.38		0.77			0.86		0.74		1		1			1		1		1		1			1		1
0.92		3.18			0.73		2.1		1		1			1		1		1		1			0		1
1.51		3.8			0.79		2.03		1		1			1		1		1		1			0		1
1.84		1.44			0.85		0.99		1		1			0		1		1		1			0		1
1.03		1.06			0.73		2.43		1		1			0		1		1		1			0		1
1.09		5.1					0.79		1		0			0		1		1		1			0		1
0.99		1.59					0.72		1		0					1		1		1					1
0.72		1.32					0.72		1		0					0		1		1					1
0.98		1.46					0.66		0		0					0		1		1					0
1.17		2.1					2.03		0		0					0		1		0					0
1.77		4.78					0.66		0		0					0		0		0					0
											0									0
									1 - passed									1 - passed
II TRIAL									0 - failed									0 - failed
CONTROL		PRENATAL STRESS			STRESS+IMI		STRESS+VEN		0.79		0.53			0.67		0.71		0.93		0.8			0.44		0.79
5.3		2.91			1.25		0.46
1.37		2.88			4.06		4.85
1.31		0.9			2.49		1.57
1.12		0.92			1.84		2.69
2.23		4			1.5		1.19
0.99		3.4			0.85		1.31
1.23		2.03			3.5		0.99
3.22		2.03			1.9		0.59
1.93		1.65					1.12
1.09		1.51					0.86
1.65		1.84					1.11
3.03		2.8					0.73
0.94		1.12					1.51
		1.31					0.9
		2.77
III TRIAL
CONTROL		PRENATAL STRESS			STRESS+IMI		STRESS+VEN
1.44		6.82			1.02		1
1.38		4.09			1.18		1.57
1.58		2.04			1.51		1.29
0.93		5.04			1.38		0.73
1.12		2.24			0.67		2.17
0.75		1.64			5.49		1.71
1.99		1.39			1.06		0.8
1.76		1.58					1.45
4.08		1.44					2.09
0.73		1.12					0.92
1.7		1.37					1.13
2.08		2.89					0.86
3.28		1.44					1.25
		4.45					0.67
CONTROL		PRENATAL STRESS			STRESS+IMI		STRESS+VEN
1.69025		3.4493			1.67739		1.31262	MEAN
0.949943		2.61302			1.17224		0.771134	SD
0.267252		0.526014			0.244429		0.118989	SEM
